# Supplementary material for: Development of a D genome specific marker resource for diploid and hexaploid wheat
Source: BMC Genomics. 2015 Aug 28;16(1):646. doi: 10.1186/s12864-015-1852-2 (PMC4552153; doi:10.1186/s12864-015-1852-2)
Supplement: Additional file 1: Supplement T1. — Comparison of NimbleGen mapping data with the previous wheat EST deletion bin map. (XLSX 20 kb) [file 12864_2015_1852_MOESM1_ESM.xlsx]

## Sheet: Sheet1
ID	EST loci	NimbleGen Chr	NimbleGen bin
BE398279	3DS-6	4D
BE398279	3DS-6	5D	5DS-2
BE399939	5DL-1	5D	5DL-1
BE399939	5DL-1	5D	5DL-1
BE399939	5DL-1	5D	5DL-1
BE399939	5DL-1	5D	5DL-1
BE399966	5DS-2	5D	5DS-2
BE399966	5DS-2	6D	6DL-6
BE403214	5DL-5	5D	5DL-5
BE403214	5DL-5	5D	5DL-5
BE403305	4DL-12	4D	4DL-12
BE403305	4DL-12	4D	4DL-12
BE403420	1DL-4	3D
BE403420	1DL-4	1D	1DL-4
BE403422	6DL-6	6D	6DL-6
BE403710	5DL-5	3D
BE403710	5DL-5	5D	5DL-5
BE403710	5DL-5	5D	5DL-5
BE403818	6DL-1	6D	6DL-6
BE403900	4DS-1	4D	4DS-2
BE403900	4DS-1	4D
BE403913	4DS-2	4D	4DS-2
BE403913	4DS-2	3D	3DL-3
BE404378	4DS-3	4D	4DS-3
BE404378	4DS-3	4D	4DS-2
BE404378	4DS-3	4D	4DS-2
BE404378	4DS-3	4D	4DS-2
BE404384	2DL-3	2D	2DS-1
BE404384	2DL-3	4D	4DS-3
BE404490	5DS-1	5D	5DS-2
BE404490	5DS-1	5D
BE404490	5DS-1	5D
BE404580	3DL-2	3D
BE404608	6DL-1	4D	4DS-1
BE404608	6DL-1	4D	4DS-1
BE404709	3DL-2	5D
BE404709	3DL-2	3D
BE404728	7DS-5	7D	7DS-5
BE404728	7DS-5	1D
BE404728	7DS-5	7D
BE404799	3DL-2	3D	3DL-2
BE405060	5DL-1	5D
BE405060	5DL-1	5D
BE405060	5DL-1	5D
BE405060	5DL-1	5D	5DS-5
BE405275	4DL-12	4D
BE405275	4DL-12	4D	4DL-12
BE405275	4DL-12	4D	4DL-12
BE405275	4DL-12	4D	4DL-12
BE405367	2DS-5	4D
BE405367	2DS-5	2D	2DS-5
BE405367	2DS-5	2D	2DS-5
BE405371	4DL-12	4D	4DL-12
BE405371	4DL-12	4D	4DL-12
BE405371	4DL-12	4D	4DL-12
BE405509	3DS-3	6D
BE405509	3DS-3	3D	3DS-3
BE405509	3DS-3	3D	3DS-3
BE405519	4DL-9	5D
BE405519	4DL-9	3D
BE405519	4DL-9	4D	4DL-13
BE405597	2DS-5	6D
BE405667	5DS-2	1D	1DS-5
BE405667	5DS-2	5D	5DS-2
BE405667	5DS-2	4D	4DL-9
BE406351	2DL-3	2D	2DL-3
BE406609	5DL-5	5D
BE406609	5DL-5	5D	5DS-2
BE406609	5DL-5	5D	5DL-5
BE406609	5DL-5	5D	5DL-5
BE406943	7DL-5	7D	7DL-5
BE406943	7DL-5	7D	7DL-5
BE422609	6DS-2	6D	6DS-6
BE422609	6DS-2	3D
BE422609	6DS-2	6D	6DS-6
BE423182	7DS-4	2D	2DL-3
BE423182	7DS-4	2D
BE424174	7DS-4	7D
BE424174	7DS-4	7D
BE424364	7DL-2	7D	7DL-2
BE424364	7DL-2	7D	7DL-2
BE424364	7DL-2	7D	7DL-2
BE424523	6DS-4	6D	6DS-2
BE424523	6DS-4	6D	6DS-4
BE424523	6DS-4	6D	6DS-4
BE425153	6DL-1	6D	6DL-1
BE425153	6DL-1	6D	6DL-1
BE425830	4DS-3	1D	1DL-2
BE425830	4DS-3	4D	4DS-3
BE425830	4DS-3	4D
BE426222	3DS-3	5D	5DL-5
BE426222	3DS-3	5D	5DL-5
BE426222	3DS-3	5D	5DL-5
BE426692	7DS-5	7D	7DS-5
BE426692	7DS-5	7D	7DS-5
BE442572	7DL-2	7D	7DL-5
BE442572	7DL-2	7D	7DL-2
BE442608	2DL-3	2D
BE442716	1DL-2	5D
BE442716	1DL-2	1D	1DL-4
BE442716	1DL-2	1D	1DL-2
BE442788	2DL-3	2D	2DL-3
BE442788	2DL-3	2D	2DL-3
BE442788	2DL-3	2D	2DS-1
BE442788	2DL-3	6D	6DL-11
BE442892	5DL-1	5D	5DS-5
BE442892	5DL-1	5D	5DS-5
BE443010	7DL-5	7D	7DL-5
BE443010	7DL-5	1D
BE443010	7DL-5	7D	7DL-5
BE443187	5DL-1	1D	1DL-4
BE443187	5DL-1	5D	5DS-5
BE443332	1DL-2	7D
BE443332	1DL-2	5D
BE443342	6DL-1	6D	6DL-1
BE443342	6DL-1	1D
BE443342	6DL-1	6D	6DL-1
BE443531	1DS-3	1D	1DS-1
BE443531	1DS-3	1D
BE443540	7DL-5	1D
BE443540	7DL-5	7D	7DL-3
BE443540	7DL-5	7D
BE443540	7DL-5	5D
BE443554	7DS-5	3D	3DS-3
BE443554	7DS-5	7D
BE443572	7DS-5	7D	7DS-5
BE443572	7DS-5	7D	7DS-5
BE443596	7DS-5	7D	7DS-5
BE443596	7DS-5	7D	7DS-5
BE443751	5DS-2	5D
BE443751	5DS-2	5D
BE443751	5DS-2	5D
BE443751	5DS-2	5D	5DS-5
BE443797	1DS-1	1D	1DL-4
BE443797	1DS-1	1D	1DL-2
BE443835	1DS-3	1D	1DS-5
BE443835	1DS-3	3D
BE443930	1DL-2	6D	6DS-6
BE443936	7DS-5	4D
BE443955	3DS-3	3D	3DS-3
BE443955	3DS-3	3D	3DS-7
BE443955	3DS-3	3D	3DS-3
BE444252	3DL-2	3D	3DL-2
BE444256	6DL-6	6D	6DL-6
BE444256	6DL-6	6D	6DL-6
BE444256	6DL-6	6D	6DL-11
BE444305	1DL-2	1D	1DL-4
BE444305	1DL-2	1D	1DL-4
BE444305	1DL-2	7D
BE444305	1DL-2	1D	1DL-2
BE444380	3DL-2	3D
BE444458	4DS-1	4D	4DL-12
BE444458	4DS-1	4D	4DL-12
BE444458	4DS-1	4D	4DL-12
BE444458	4DS-1	6D	6DS-2
BE444505	1DL-4	1D	1DS-5
BE444505	1DL-4	1D	1DL-4
BE444616	4DL-12	4D	4DL-12
BE444616	4DL-12	4D
BE444854	5DS-2	1D	1DS-5
BE444854	5DS-2	5D	5DS-2
BE444854	5DS-2	4D	4DL-13
BE444858	4DS-1	4D
BE444858	4DS-1	4D	4DS-1
BE444858	4DS-1	4D	4DS-2
BE444858	4DS-1	3D
BE444864	3DL-3	1D	1DL-4
BE444864	3DL-3	3D
BE444864	3DL-3	3D	3DL-3
BE445201	6DS-2	6D	6DS-2
BE445287	7DS-5	7D
BE445427	4DL-9	4D	4DL-13
BE445427	4DL-9	4D	4DL-13
BE445427	4DL-9	4D	4DS-2
BE445431	2DL-9	2D	2DL-9
BE445587	7DS-4	7D	7DL-2
BE445587	7DS-4	7D	7DL-2
BE445628	2DS-5	2D	2DS-5
BE445628	2DS-5	7D
BE445831	4DS-2	4D	4DS-3
BE445831	4DS-2	4D	4DS-2
BE445831	4DS-2	3D	3DS-6
BE446161	4DL-12	4D	4DL-12
BE446161	4DL-12	1D	1DL-2
BE446359	7DS-5	7D	7DL-3
BE446359	7DS-5	7D	7DL-3
BE446628	3DS-6	3D	3DS-6
BE446628	3DS-6	3D	3DS-6
BE446628	3DS-6	3D	3DS-3
BE446628	3DS-6	3D	3DS-6
BE446672	1DL-2	3D
BE446672	1DL-2	2D
BE446731	3DL-2	3D
BE471132	2DS-5	2D	2DS-5
BE471132	2DS-5	2D	2DS-5
BE471132	2DS-5	2D	2DS-5
BE471250	4DS-3	1D	1DL-2
BE471250	4DS-3	1D	1DL-2
BE471250	4DS-3	1D	1DL-2
BE471272	7DS-5	7D	7DL-3
BE471272	7DS-5	7D	7DS-5
BE488221	6DL-6	6D	6DL-6
BE488496	7DL-2	7D	7DL-2
BE488496	7DL-2	5D
BE488526	6DS-2	6D	6DS-2
BE488526	6DS-2	6D	6DS-2
BE488609	3DS-6	3D	3DS-3
BE488609	3DS-6	3D	3DS-3
BE488609	3DS-6	3D	3DS-3
BE488609	3DS-6	3D	3DS-3
BE488644	3DS-3	3D	3DS-3
BE488670	7DL-5	7D	7DL-5
BE489185	3DS-3	4D	4DL-12
BE489185	3DS-3	4D	4DL-12
BE490023	7DL-2	7D	7DL-3
BE490023	7DL-2	1D	1DL-4
BE490204	2DL-3	2D	2DL-3
BE490204	2DL-3	2D	2DL-3
BE490267	2DL-3	2D	2DL-3
BE490267	2DL-3	2D
BE490267	2DL-3	2D
BE490304	3DS-6	3D	3DS-6
BE490599	4DL-9	4D	4DL-13
BE490599	4DL-9	4D	4DL-13
BE490599	4DL-9	4D	4DL-13
BE490700	3DL-2	3D	3DL-2
BE490700	3DL-2	3D	3DL-2
BE490700	3DL-2	7D	7DS-5
BE490763	2DL-3	2D	2DL-3
BE490763	2DL-3	4D	4DS-2
BE490825	4DL-9	6D	6DS-2
BE490825	4DL-9	6D	6DS-2
BE493868	7DS-4	4D
BE493868	7DS-4	7D	7DS-4
BE493868	7DS-4	7D	7DS-4
BE494028	7DL-5	1D
BE494028	7DL-5	7D	7DL-5
BE494426	5DL-1	5D	5DL-1
BE494426	5DL-1	4D
BE494482	7DL-2	3D
BE494482	7DL-2	7D	7DL-2
BE494765	4DL-12	3D	3DL-2
BE495150	1DL-2	1D	1DL-2
BE495277	5DL-1	6D	6DS-6
BE495277	5DL-1	5D	5DL-1
BE495304	3DS-6	3D	3DS-6
BE495304	3DS-6	3D	3DS-6
BE495304	3DS-6	4D	4DS-3
BE495325	7DS-4	7D	7DS-4
BE495325	7DS-4	7D	7DS-4
BE495325	7DS-4	7D	7DS-4
BE496976	5DS-1	5D	5DS-1
BE497109	1DL-4	1D	1DL-4
BE497109	1DL-4	7D
BE497169	3DS-6	3D	3DS-6
BE497245	7DS-5	7D	7DS-5
BE497245	7DS-5	7D	7DS-5
BE497375	7DL-5	7D	7DL-5
BE497375	7DL-5	7D	7DL-5
BE497494	2DS-5	2D	2DS-1
BE497494	2DS-5	2D	2DS-5
BE497494	2DS-5	2D	2DS-5
BE497664	3DL-2	3D	3DL-2
BE497664	3DL-2	3D	3DL-2
BE497664	3DL-2	3D	3DL-2
BE497664	3DL-2	3D	3DL-2
BE497845	7DL-2	5D	5DS-2
BE497845	7DL-2	7D	7DL-2
BE497845	7DL-2	7D	7DL-2
BE498323	7DL-2	7D	7DL-2
BE498418	7DL-5	6D	6DL-12
BE498418	7DL-5	6D	6DL-12
BE498418	7DL-5	6D	6DL-12
BE498730	2DS-5	2D	2DS-5
BE498730	2DS-5	2D	2DS-5
BE498730	2DS-5	2D	2DS-5
BE498750	1DL-2	1D	1DL-2
BE498761	3DL-2	3D	3DS-7
BE498761	3DL-2	2D	2DL-3
BE498786	3DS-6	3D	3DS-6
BE498786	3DS-6	4D
BE498786	3DS-6	3D	3DS-6
BE498985	7DL-3	7D	7DL-3
BE498985	7DL-3	6D	6DL-11
BE498988	6DS-2	6D	6DS-2
BE499019	4DL-12	4D	4DL-12
BE499019	4DL-12	2D
BE499257	5DS-1	5D
BE499257	5DS-1	5D	5DS-2
BE499456	4DS-3	4D	4DS-3
BE499509	4DL-9	4D	4DL-13
BE499509	4DL-9	4D	4DL-13
BE499509	4DL-9	4D	4DL-13
BE499622	7DL-3	7D
BE499622	7DL-3	7D	7DL-3
BE499671	2DS-5	4D
BE499671	2DS-5	2D	2DS-5
BE499834	3DL-2	5D	5DS-2
BE499834	3DL-2	7D	7DL-5
BE500122	7DS-4	7D	7DS-4
BE500122	7DS-4	7D	7DS-6
BE500453	6DL-6	6D	6DL-6
BE500453	6DL-6	6D	6DL-6
BE500480	5DL-5	5D	5DL-5
BE500714	1DS-3	1D	1DL-2
BE500714	1DS-3	4D	4DS-2
BE517627	2DL-3	2D
BE517627	2DL-3	2D	2DS-1
BE517858	6DS-4	6D	6DS-2
BE518142	2DL-3	6D	6DS-6
BE518142	2DL-3	6D	6DS-6
BE518142	2DL-3	6D	6DS-6
BE518358	1DL-2	1D	1DL-2
BE518358	1DL-2	4D
BE518358	1DL-2	1D	1DL-2
BE585781	1DL-2	1D	1DL-4
BE585781	1DL-2	1D	1DL-2
BE585781	1DL-2	1D	1DL-2
BE586072	7DS-5	2D	2DS-5
BE586072	7DS-5	2D	2DS-5
BE590469	7DL-2	7D	7DL-2
BE590775	3DL-2	3D
BE590775	3DL-2	3D
BE590775	3DL-2	5D	5DS-5
BE591002	7DS-4	7D	7DS-5
BE591013	3DS-6	2D	2DL-3
BE591248	2DL-3	2D
BE591248	2DL-3	6D	6DL-11
BE591290	1DL-2	1D	1DL-4
BE591290	1DL-2	1D	1DL-2
BE591290	1DL-2	1D	1DL-2
BE591290	1DL-2	1D	1DL-2
BE591356	4DS-2	4D	4DS-3
BE591356	4DS-2	4D	4DS-2
BE591356	4DS-2	4D	4DS-3
BE591974	5DS-1	5D	5DS-2
BE604170	2DL-3	1D
BE604170	2DL-3	1D	1DL-2
BE604170	2DL-3	1D	1DS-1
BE605218	6DL-6	3D	3DS-3
BE605218	6DL-6	5D	5DS-1
BE605218	6DL-6	5D	5DS-1
BE606250	3DL-2	3D	3DS-6
BE606250	3DL-2	3D	3DS-7
BE606308	1DS-3	7D
BE606308	1DS-3	1D	1DS-5
BE636795	5DS-1	5D
BE636795	5DS-1	5D	5DS-5
BE636795	5DS-1	5D
BE636795	5DS-1	5D
BE638039	4DL-12	4D	4DL-12
BE638039	4DL-12	4D	4DL-12
BE638039	4DL-12	1D
BF145272	7DS-4	7D	7DS-4
BF145272	7DS-4	7D	7DS-4
BF145272	7DS-4	7D	7DS-4
BF145459	4DL-13	4D	4DL-12
BF145459	4DL-13	2D	2DS-1
BF201102	5DS-2	5D	5DS-2
BF201102	5DS-2	5D	5DS-2
BF201102	5DS-2	5D	5DS-2
BF201315	2DL-3	7D	7DL-5
BF201315	2DL-3	7D	7DS-6
BF201315	2DL-3	1D
BF201318	7DL-3	7D	7DL-5
BF201318	7DL-3	7D	7DL-3
BF201348	2DS-1	2D
BF201348	2DS-1	5D
BF201348	2DS-1	5D	5DS-2
BF201348	2DS-1	5D	5DS-2
BF201533	2DS-5	2D	2DS-5
BF201533	2DS-5	2D	2DS-1
BF201533	2DS-5	2D	2DS-1
BF201533	2DS-5	2D	2DS-5
BF201699	7DS-5	7D	7DS-5
BF201699	7DS-5	2D
BF201699	7DS-5	7D	7DS-5
BF202643	1DS-3	4D	4DS-2
BF202643	1DS-3	4D	4DL-12
BF202643	1DS-3	3D	3DS-3
BF202643	1DS-3	3D	3DS-3
BF202735	1DL-2	6D	6DL-1
BF202969	4DL-9	4D
BF202969	4DL-9	4D
BF291319	5DS-1	5D	5DS-5
BF291319	5DS-1	7D
BF291549	1DS-1	1D	1DS-1
BF291674	2DS-1	2D	2DS-1
BF291674	2DS-1	2D
BF291674	2DS-1	5D	5DS-2
BF428792	2DS-5	2D	2DS-5
BF428955	7DS-4	7D	7DS-4
BF428955	7DS-4	7D	7DS-4
BF429045	1DL-4	4D
BF429045	1DL-4	1D
BF473119	7DL-5	1D
BF473138	7DS-4	7D	7DS-4
BF473138	7DS-4	7D	7DS-4
BF473825	7DS-4	7D	7DS-4
BF473825	7DS-4	3D	3DL-3
BF474569	1DS-3	1D
BF474569	1DS-3	1D
BF474778	3DS-3	3D
BF474966	7DS-5	7D	7DS-5
BF478559	3DL-2	3D	3DL-2
BF478559	3DL-2	3D	3DL-2
BF478690	1DL-2	1D	1DL-2
BF478690	1DL-2	1D	1DL-2
BF478690	1DL-2	2D	2DS-5
BF478737	1DS-3	3D	3DL-2
BF478737	1DS-3	3D	3DL-2
BF478737	1DS-3	1D	1DS-1
BF482216	4DL-13	4D	4DL-12
BF482216	4DL-13	4D	4DL-12
BF482216	4DL-13	4D	4DL-12
BF482491	3DS-3	3D	3DS-7
BF482491	3DS-3	3D	3DS-3
BF482491	3DS-3	3D	3DS-7
BF482692	7DS-5	3D	3DL-2
BF482692	7DS-5	3D	3DL-2
BF482781	7DL-5	7D	7DL-5
BF482781	7DL-5	7D	7DL-5
BF482950	4DS-2	4D	4DS-2
BF482950	4DS-2	4D	4DS-2
BF483025	6DS-2	2D
BF483025	6DS-2	6D	6DS-2
BF483039	7DL-3	7D	7DL-3
BF483039	7DL-3	7D	7DL-3
BF483039	7DL-3	7D	7DL-3
BF483498	3DL-2	3D	3DL-3
BF483498	3DL-2	3D	3DL-3
BF483551	4DL-9	4D	4DL-13
BF483551	4DL-9	1D	1DL-2
BF483648	7DL-2	7D	7DL-2
BF483648	7DL-2	7D	7DL-2
BF483648	7DL-2	7D	7DL-2
BF484268	3DS-6	3D	3DS-6
BF484268	3DS-6	1D	1DS-1
BF484691	6DL-6	6D	6DL-6
BF484691	6DL-6	6D	6DL-6
BF485253	7DL-2	4D
BF485253	7DL-2	7D	7DL-2
BF485396	4DL-9	4D	4DL-9
BF485396	4DL-9	2D	2DS-5
BG262287	7DS-5	7D	7DL-3
BG262421	6DS-2	6D	6DS-2
BG262421	6DS-2	6D	6DS-2
BG262421	6DS-2	6D	6DS-2
BG262734	3DL-3	3D	3DL-3
BG262734	3DL-3	3D	3DL-3
BG262785	5DL-5	3D
BG262785	5DL-5	3D	3DL-2
BG262785	5DL-5	2D	2DS-5
BG262785	5DL-5	2D	2DL-6
BG274019	2DL-3	2D	2DL-3
BG274019	2DL-3	2D	2DL-3
BG274146	3DS-3	7D
BG274508	6DL-6	6D	6DL-6
BG274742	6DS-6	6D	6DS-4
BG274851	3DS-3	3D	3DS-3
BG274851	3DS-3	3D	3DS-3
BG274853	7DL-2	7D	7DL-5
BG274853	7DL-2	7D	7DL-2
BG274948	7DS-4	2D	2DS-1
BG274948	7DS-4	1D
BG275108	3DS-6	3D	3DS-6
BG275108	3DS-6	3D	3DS-6
BG275108	3DS-6
BG313707	5DS-1	5D	5DS-5
BG314283	3DS-6	3D	3DS-3
BG314548	3DL-2	3D	3DL-2
BG314548	3DL-2	3D	3DL-2
BG314548	3DL-2	3D	3DL-2
BG604419	7DL-3	5D
BG604419	7DL-3	3D	3DS-6
BG604419	7DL-3	2D
BG604641	7DL-3	7D	7DL-3
BG604641	7DL-3	7D	7DL-2
BG604641	7DL-3	7D	7DL-3
BG606690	4DL-9	4D	4DL-13
BG606980	4DL-13	5D	5DS-5
BG607523	1DL-2	7D	7DS-4
BG607523	1DL-2	7D	7DS-4
BG607523	1DL-2	7D	7DS-4
BI479233	5DL-5	2D
BM134503	5DS-1	4D	4DS-3
BM134503	5DS-1	4D	4DS-2
BM137749	7DL-3	7D	7DL-3
BM137749	7DL-3	7D	7DL-3
BM138163	3DL-2	3D	3DL-3
BM138163	3DL-2	3D
BM138178	4DL-13
BM138178	4DL-13	4D	4DL-13
BM138642	4DS-2	4D	4DS-2
